# Supplementary material for: The host protein cyclophilin A restricts nuclear entry of HIV-1 mutants by reducing the elasticity of the viral capsid
Source: PLoS Pathog. 2026 Jan 29;22(1):e1013910. doi: 10.1371/journal.ppat.1013910 (PMC12871957; doi:10.1371/journal.ppat.1013910)
Supplement: S1 Data — (XLSX) [file ppat.1013910.s005.xlsx]

## Sheet: Fig.1A,B,C,D
Hela infection results from 10/13/23																											CsA stimulation (Avg. of 3 expts.)		CsA stimulation (SE of 3 expts.)
	w/o APC:								with APC:								APC fold inhibition		Average of 3 expts:		S.D. of 3 expts:		p value for effect of CsA		CsA stimulation						p value for effect of APC
Hela	-CsA	-CsA	Average	Range/2	+CsA	+CsA	Average	Range/2	-CsA	-CsA	Average	Range/2	+CsA	+CsA	Average	Range/2	-CsA	+CsA	-CsA	+CsA	-CsA	+CsA	Ratio paired t test		-APC	+APC	-APC	+APC	-APC	+APC	Ratio paired t test
WT	8.7	8	8.35	0.35	16.8	20.8	18.8	2	4	5.4	4.7	0.7	9.2	9.8	9.5	0.3	1.7766	1.97895	2.06617	1.65552	0.281781	0.307294	0.3472		2.2515	2.02128	1.86608	2.34572	0.19273	0.216785	0.322	n.s.
E45A	14.8	14.3	14.55	0.25	25.7	26.1	25.9	0.2	0.6	0.8	0.7	0.1	19.5	20.1	19.8	0.3	20.7857	1.30808	17.157	1.30204	3.70774	0.295346	0.0018		1.78007	28.2857	1.95535	26.2897	0.289146	4.79874	0.0018	**
Q63A/Q67A	18.3	19	18.65	0.35	36.9	36.7	36.8	0.1	2.5	2	2.25	0.25	14.4	14.7	14.55	0.15	8.28889	2.52921	8.59669	1.8721	0.337954	0.593091	0.0147		1.97319	6.46667	2.78763	14.0683	0.636374	2.28689	0.0012	**
E180A	14.4	14.6	14.5	0.1	38.6	36	37.3	1.3	1.4	1.5	1.45	0.05	18.8	22.9	20.85	2.05	10	1.78897	10.9013	1.29686	0.783774	0.430172	0.0105		2.57241	14.3793	3.05513	28.5051	0.281036	2.37131	0.0104	*
E212A/E213A	12.4	11.2	11.8	0.6	15.7	15	15.35	0.35	1.2	1.4	1.3	0.1	3.9	3.9	3.9	0	9.07692	3.9359	11.4336	2.65796	2.50392	1.10994	0.0463		1.30085	3	1.54861	7.98477	0.146335	1.24505	0.046	*
E45A/R132T	15.2	13.5	14.35	0.85	20.3	19.9	20.1	0.2	16.7	16	16.35	0.35	9.1	8.3	8.3	0.4	0.877676	2.42169	1.09016	1.80444	0.189989	0.534554	0.0836		1.4007	0.507645	1.42703	0.932132	0.143108	0.113566	0.2064	n.s.
Q63A/Q67E	5.9	5.5	5.7	0.2	11.9	12.2	12.05	0.15	3.7	5.3	4.5	0.8	5.5	5.8	5.65	0.15	1.26667	2.13274	1.37195	1.58869	0.294118	0.475184	0.5137		2.11404	1.25556	1.93274	1.80325	0.161868	0.436775	0.6418	n.s.
Hela infection results from 1/26/24
	w/o APC:								with APC:								APC fold inhibition		CsA stimulation
Hela	-CsA	-CsA	Average		+CsA	+CsA	Average		-CsA	-CsA	Average		+CsA	+CsA	Average		-CsA	+CsA	-APC	+APC
WT	12.4	13.1	12.75	0.35	21	21.8	21.4	0.4	5.8	5.1	5.45	0.35	15.6	15.7	15.65	0.05	2.33945	1.36741	1.67843	2.87156
E45A	24.7	25.5	25.1	0.4	41.5	37.1	39.3	2.2	1.4	1.5	1.45	0.05	24.4	24.9	24.65	0.25	17.3103	1.59432	1.56574	17
Q63A/Q67A	15	14.9	14.95	0.05	35.2	35	35.1	0.1	1.8	1.7	1.75	0.05	24.5	26.5	25.5	1	8.54286	1.37647	2.34783	14.5714
E180A	14.4	15.3	14.85	0.45	46.4	44.1	45.25	1.15	1.2	1.4	1.3	0.1	44.9	46.3	45.6	0.7	11.4231	0.992325	3.04714	35.0769
E212A/E213A	17.5	17.1	17.3	0.2	25.5	27.7	26.6	1.1	1.4	1.7	1.55	0.15	16.7	10.8	13.75	2.95	11.1613	1.93455	1.53757	8.87097
E45A/R132T	6.2	6.9	6.55	0.35	11.8	10.3	11.05	0.75	5.7	5.7	5.7	0	8.7	6.1	7.4	1.3	1.14912	1.49324	1.68702	1.29825
Q63A/Q67E	6	6.1	6.05	0.05	12.4	12.7	12.55	0.15	3	4.1	3.55	0.55	10.1	9.9	10	0.1	1.70423	1.255	2.07438	2.8169
Hela infection results from 5/1/24
	w/o APC:								with APC:								APC fold inhibition		CsA stimulation
Hela	-CsA	-CsA	Average		+CsA	+CsA	Average		-CsA	-CsA	Average		+CsA	+CsA	Average		-CsA	+CsA	-APC	+APC
WT	9.1	11.1	10.1	1	15.3	18.4	16.85	1.55	4.6	5.1	4.85	0.25	10.4	Q63A/	10.4	0	2.08247	1.62019	1.66832	2.14433
E45A	15	17.1	16.05	1.05	40.5	40.4	40.45	0.05	1.3	1.1	1.2	0.1	39.8	40.8	40.3	0.5	13.375	1.00372	2.52025	33.5833
Q63A/Q67A	11.4	10.1	10.75	0.65	42.5	44.4	43.45	0.95	1.2	1.2	1.2	0	25	25.8	25.4	0.4	8.95833	1.71063	4.04186	21.1667
E180A	10.7	12.2	11.45	0.75	36.9	44.3	40.6	3.7	0.87	1.16	1.015	0.145	31.7	41.5	36.6	4.9	11.2808	1.10929	3.54585	36.0591
E212A/E213A	7.2	6.3	6.75	0.45	13.9	10.5	12.2	1.7	0.56	0.4	0.48	0.08	7	4.6	5.8	1.2	14.0625	2.10345	1.80741	12.0833
E45A/R132T	20.5	18.8	19.65	0.85	23	23.9	23.45	0.45	14.9	16.7	15.8	0.9	15.3	16	15.65	0.35	1.24367	1.4984	1.19338	0.990506
Q63A/Q67E	19.9	18.8	19.35	0.55	31.8	30.5	31.15	0.65	17.7	16.1	16.9	0.8	21.7	23.5	22.6	0.9	1.14497	1.37832	1.60982	1.33728

## Sheet: Fig.1E
Infection results 10/5/23
WT Hela cells								CypA-KO Hela cells								Avg. Ratio (-/+APC)		SE of Ratio		p value (vs. WT)
Virus	-APC	-APC	Average	+APC	+APC	Average	Ratio	Virus	-APC	-APC	Average	+APC	+APC	Average	Ratio	Hela	CypA KO	Hela	CypA KO	Hela	CypA KO
WT	5.5	5.9	5.7	1.5	1.9	1.7	3.35294	WT	13.1	12.2	12.65	6.5	6.2	6.35	1.99213	2.45605	1.80453	0.328193	0.318212
E45A	12.4	12.5	12.45	0.27	0.25	0.26	47.8846	E45A	22.7	23.4	23.05	11.2	12.7	11.95	1.92887	38.7122	1.54349	9.12952	0.360823	0.0007	0.1317
Q63A/Q67A	15	16.7	15.85	0.6	0.6	0.6	26.4167	Q63A/Q67A	6.8	6.4	6.6	10.2	13.9	12.05	0.547718	12.959	0.790313	4.53277	0.188207	0.0045	0.074
E180A	12.4	13.3	12.85	0.4	0.4	0.4	32.125	E180A	38.4	36	37.2	15.7	14.9	15.3	2.43137	23.8051	1.41524	7.11941	0.345412	0.0039	0.295229
E212A/E213A	9.6	10	9.8	0.5	0.6	0.55	17.8182	E212A/E213A	13.9	13.6	13.75	4.2	3.3	3.75	3.66667	23.0911	2.38338	9.95217	0.502054	0.0142	0.167996
Q63A/Q67E	2.9	2.7	2.8	1.4	1	1.2	2.33333	Q63A/Q67E	6.8	6.4	6.6	3	3.1	3.05	2.16393	2.22123	1.57545	0.13348	0.308341	0.5928	0.3756
E45A/R132T	16.9	17.7	17.3	9.3	10.2	9.75	1.77436	E45A/R132T	23.3	17.9	20.6	8.6	7.2	7.9	2.60759	1.66168	1.96473	0.179209	0.50656	0.0821	0.7896
Infection results 9/27/23
WT Hela cells								CypA-KO Hela cells
Virus	-APC	-APC	Average	+APC	+APC	Average	Ratio	Virus	-APC	-APC	Average	+APC	+APC	Average	Ratio
WT	9.7	9	9.35	4.2	3.6	3.9	2.39744	WT	22.3	20.8	21.55	12.6	12.6	12.6	1.71032
E45A	12.9	10.8	11.85	0.2	0.2	0.2	59.25	E45A	18.5	19.9	19.2	17.7	17.2	17.45	1.10029
Q63A/Q67A	2.8	2.9	2.85	0.4	0.4	0.4	7.125	Q63A/Q67A	8.1	5.3	6.7	16.6	15.7	16.15	0.414861
E180A	10.1	9.5	9.8	0.2	0.3	0.25	39.2	E180A	27.1	28.3	27.7	23.3	23.2	23.25	1.1914
E212A/E213A	10.4	10.4	10.4	0.2	0.2	0.2	52	E212A/E213A	12.6	11.4	12	5.6	4.7	5.15	2.3301
Q63A/Q67E	2.8	2.9	2.85		1.2	1.2	2.375	Q63A/Q67E	8.1	5.3	6.7	4.9	4.4	4.65	1.44086
E45A/R132T	17.5	16.7	17.1	9		9	1.9	E45A/R132T	24.3	21.2	22.75	9.8		9.8	2.32143
Infection results 1/2/24
WT Hela cells								CypA-KO Hela cells
Virus	-APC	-APC	Average	+APC	+APC	Average	Ratio	Virus	-APC	-APC	Average	+APC	+APC	Average	Ratio
WT	18.7	23.1	20.9	12	11.5	11.75	1.77872	WT	36.9	39	37.95	15.9	14.2	15.05	2.52159
E45A	20.3	19	19.65	1.1	1	1.05	18.7143	E45A	44.9	47.3	46.1	22	17.2	19.6	2.35204
Q63A/Q67A	46.5	42.2	44.35	6.1	4.9	5.5	8.06364	Q63A/Q67A	67.7	67.5	67.6	56.4	53.5	54.95	1.23021
E180A	44.6	40	42.3	4.8	4.9	4.85	8.72165	E180A	73	71.9	72.45	65.8	60	62.9	1.15183
E212A/E213A	25.8	24.2	25	4	3.7	3.85	6.49351	E212A/E213A	50.2	46.5	48.35	21.2	20.4	20.8	2.32452
Infection results 1/30/24
WT Hela cells								CypA-KO Hela cells
Virus	-APC	-APC	Average	+APC	+APC	Average	Ratio	Virus	-APC	-APC	Average	+APC	+APC	Average	Ratio
WT	7.1	6.9	7	3	3.1	3.05	2.29508	WT	17.6	15.9	16.75	15.6	18.1	16.85	0.994065
E45A	15.4	16.5	15.95	0.5	0.6	0.55	29	E45A	39.4	37.1	38.25	48.9	47.6	48.25	0.792746
Q63A/Q67A	11.4	15.2	13.3	1.2	1.4	1.3	10.2308	Q63A/Q67A	57.6	59.1	58.35	61	59.5	60.25	0.968465
E180A	15.5	19.4	17.45	0.9	1.4	1.15	15.1739	E180A	67.7	65.7	66.7	77	73.5	75.25	0.886379
E212A/E213A	15.3	15.2	15.25	0.9	1	0.95	16.0526	E212A/E213A	32.9	30.5	31.7	30.5	21.8	26.15	1.21224
Q63A/Q67E	9.9	12	10.95	5.1	6.1	5.6	1.95536	Q63A/Q67E	23.9	25	24.45	21.9	21.7	21.8	1.12156
E45A/R132T	7.3	6.2	6.75	5.1	5.2	5.15	1.31068	E45A/R132T	10	9.4	9.7	11.2	8.9	10.05	0.965174

## Sheet: Fig.1F
Hela infection results from 11/20/23
Virus	no APC	no APC	Average	+APC	+APC	Average	Ratio -/+APC)	Avg. ratio	Std. Dev. ratio
WT	1.6	1.9	1.75	0.7	0.6	0.65	2.69231	2.34129	0.309855
E45A	16.6	18	17.3	1.5	1.5	1.5	11.5333	10.7718	1.85816
E45A/P90A	13.5	13.5	13.5	7.4	5.8	6.6	2.04545	2.16782	0.122946
Q63A/Q67A	24.8	28.2	26.5	2.9	2.7	2.8	9.46429	8.64365	1.45242
Q63A/Q67A/P90A	31.2	32.3	31.75	18.8	19.5	19.15	1.65796	2.09932	0.84194
E180A	9.7	9.9	9.8	0.8	0.8	0.8	12.25	11.4597	0.938021
P90A/E180A	28.1	26.1	27.1	23.6	22.5	23.05	1.1757	1.37058	0.215081
E212A/E213A	5.5	5.9	5.7	0.5	0.5	0.5	11.4	11.7128	0.431532
P90A/E212A/E213A	10.2	11.9	11.05	1.7	2.4	2.05	5.39024	4.7056	0.594559
Hela infection results from 12/08/23								p values (paired ratio t test)
Virus	no APC	no APC	Average	+APC	+APC	Average	Ratio -/+APC)	vs. WT	P90 effect on mutant
WT	13.9	13.7	13.8	6	6.4	6.2	2.22581
E45A	23.9	23.4	23.65	2.1	1.8	1.95	12.1282	0.0033	0.0044
E45A/P90A	14.7	14.4	14.55	6.4	6.3	6.35	2.29134	0.5432
Q63A/Q67A	21.6	20.2	20.9	2.2	2.2	2.2	9.5	0.0034	0.0445
Q63A/Q67A/P90A	36.2	33.5	34.85	21.3	23.1	22.2	1.56982	0.6243
E180A	13.2	13.9	13.55	1.2	1.4	1.3	10.4231	0.0015	0.0025
P90A/E180A	32.8	32.6	32.7	26.4	22.6	24.5	1.33469	0.0765
E212A/E213A	9.4	7.9	8.65	0.7	0.8	0.75	11.5333	0.0032	0.0088
P90A/E212A/E213A	11.6	12.2	11.9	2.5	2.9	2.7	4.40741	0.0002
Hela infection results from 12/19/23
Virus	no APC	no APC	Average	+APC	+APC	Average	Ratio -/+APC)
WT	11.4	10.5	10.95	4.7	5.7	5.2	2.10577
E45A	12.5	10	11.25	1.3	1.3	1.3	8.65385
E45A/P90A	13.6	13.7	13.65	6.2	6.4	6.3	2.16667
Q63A/Q67A	10.6	10.3	10.45	1.5	1.5	1.5	6.96667
Q63A/Q67A/P90A	8.5	9	8.75	2.7	3	2.85	3.07018
E180A	10.1	9.8	9.95	0.9	0.8	0.85	11.7059
P90A/E180A	11.2	12.5	11.85	7.4	7.4	7.4	1.60135
E212A/E213A	24.1	23.5	23.8	1.7	2.2	1.95	12.2051
P90A/E212A/E213A	20.9	19.7	20.3	4.8	4.6	4.7	4.31915

## Sheet: Fig.2A
2024-02-15	2-LTR circle copies:						Second strand transfer copies:						Average SST
Hela	-APC	-APC	+Efavirenz	+APC	+APC	+Efavirenz	-APC	-APC	+Efavirenz	+APC	+APC	+Efavirenz	-APC	+APC	Ratio (-/+APC)
WT	993.633	1141.36	4.50359	224.041	181.79	8.76337	36528	47812.2	643.277	33499.4	27478.1	721.942	42170.1	30488.8	0.722995
E45A	571.889	700.212	6.14191	66.2705	68.696	8.01408	173368	212537	8276.01	169812	230489	6685.83	192953	200151	1.03731
Q63A/Q67A	385.982	410.962	7.4495	57.2291	51.4969	4.63449	77426.9	79733.4	6795.18	52384.2	52200.5	4730.52	78580.2	52292.4	0.665465
E180A	602.762	610.03	7.8349	46.7821	43.042	7.54446	213941	183089	4291.31	106782	106000	4146.95	198515	106391	0.535936
E212A/E213A	424.816	534.474	7.00947	74.3966	34.4235	8.34741	286511	341893	4416.2	319655	232576	2481.87	314202	276116	0.878783
	2-LTR/SST ratio:
Hela	-APC	-APC	Average	Range/2	+APC	+APC	Average	Range/2	Ratio of Averages:
WT	0.0272019	0.0238718	0.0255369	0.00166506	0.00668789	0.00661582	0.00665185	3.60347e-05	3.83906
E45A	0.00329869	0.00329454	0.00329662	2.07253e-06	0.000390257	0.000298044	0.000344151	4.61063e-05	9.579
Q63A/Q67A	0.00498511	0.00515419	0.00506965	8.45407e-05	0.00109249	0.000986523	0.0010395	5.29823e-05	4.87699
E180A	0.00281742	0.00333187	0.00307465	0.000257223	0.000438106	0.000406055	0.000422081	1.60256e-05	7.2845
E212A/E213A	0.00148272	0.00156328	0.001523	4.0277e-05	0.00023274	0.00014801	0.000190375	4.23653e-05	8
	2-LTR circle copies:						Second strand transfer copies:						Average SST
CypA KO	-APC	-APC	+Efavirenz	+APC	+APC	+Efavirenz	-APC	-APC	+Efavirenz	+APC	+APC	+Efavirenz	-APC	+APC	Ratio (-/+APC)
WT	2599.59	3454.31	59.5063	3020.76	2115.26	4.427	102200	205214	1405	122607	65473.1	28.8367	153707	94039.8	0.611812
E45A	689.278	750.679	8.19678	724.369	676.299	7.66072	154560	160639	5866	136591	166334	5735.93	157600	151463	0.961061
Q63A/Q67A	2209.15	2338.35	4.29314	1463.38	877.524	2.996	175596	199701	7043	162695	100150	3734.94	187648	131422	0.700364
E180A	3201.18	3219.52	4.39343	2152.2	2440.08	8.06599	597143	722563	3513	590106	466567	2034.18	659853	528336	0.800688
E212A/E213A	956.296	867.022	4.68722	233.133	289.764	4.44494	379896	388133	4835	182071	206570	2119.79	384014	194321	0.506025
	2-LTR/SST ratio:
CypA KO	-APC	-APC	Average	Range/2	+APC	+APC	Average	Range/2	Ratio of Averages:
WT	0.0254363	0.0168327	0.0211345	0.00430177	0.0246378	0.0323073	0.0284726	0.00383473	0.742277
E45A	0.00445962	0.00467308	0.00456635	0.000106732	0.00530319	0.0040659	0.00468455	0.000618645	0.974768
Q63A/Q67A	0.0125808	0.0117092	0.012145	0.000435808	0.00899467	0.00876211	0.00887839	0.000116277	1.36793
E180A	0.00536082	0.00445569	0.00490826	0.000452567	0.00364715	0.00522986	0.0044385	0.000791355	1.10584
E212A/E213A	0.00251726	0.00223383	0.00237554	0.000141715	0.00128045	0.00140274	0.00134159	6.11455e-05	1.77069
2024-03-27	2-LTR circle copies:						Second strand transfer copies:						DNA conc. (ng/ml)			Average SST			Average SST/[DNA]
Hela	-APC	-APC	+Efavirenz	+APC	+APC	+Efavirenz	-APC	-APC	+Efavirenz	+APC	+APC	+Efavirenz	-APC	-APC	+Efavirenz	-APC	+APC	Ratio (-/+APC)	-APC	+APC	Ratio (-/+APC)
WT	245.795	263.581	7.70023	63.8063	68.4708	6.10088	25851	33642	5309	16026	17263	6108	117.304	141.04	114.229	29746.5	16644.5	0.559545	229.453	154.983	0.675445
E45A	194.402	127.322	6.20716	7.77292	12.7246	8.48397	90719	88433	20335	53502	53115	15705	120.903	133.519	155.178	89576	53308.5	0.59512	706.335	448.974	0.635639
Q63A/Q67A	103.438	110.573	6.86643	12.2976	10.5525	3.84272	41052	41024	15458	25151	25219	11050	138.772	127.703	124.335	41038	25185	0.613699	308.534	246.506	0.798959
E180A	147.48	150.342	4.29696	14.8132	11.4462	8.10949	103192	102679	11222	44035	56850	10268	117.579	144.597	117.673	102936	50442.5	0.49004	793.872	536.031	0.67521
E212A/E213A	88.5681	102.855	3.91901	17.1948	10.7648	5.73881	110823	112543	11624	56686	70284	9727	107.931	128.278	131.721	111683	63485	0.568439	952.066	534.842	0.56177
	2-LTR/SST ratio:										Amp copies with EFV								Std. Dev. SST/[DNA]
Hela	-APC	-APC	Average	Range/2	+APC	+APC	Average	Range/2	Ratio of Averages:		-APC	+APC	+APC	+APC	+Efavirenz				-APC	+APC
WT	0.00950815	0.00783488	0.00867152	0.000836632	0.00398142	0.00396633	0.00397388	7.54727e-06	2.18213		3.16	45.32	120.107	97.7885	120.638				9.0764	21.5515
E45A	0.00214291	0.00143976	0.00179133	0.000351575	0.000145283	0.000239568	0.000192425	4.71425e-05	9.30924		7.2	14.37	117.872	119.615	107.865				44.0101	4.92474
Q63A/Q67A	0.00251969	0.00269532	0.00260751	8.78155e-05	0.000488949	0.000418434	0.000453692	3.52573e-05	5.74731		5.09	7.39	94.3825	111.326	97.179				12.711	19.9733
E180A	0.00142918	0.0014642	0.00144669	1.75097e-05	0.000336397	0.00020134	0.000268868	6.75285e-05	5.38065		7.71	10.86	90.889	96.7545	110.923				83.7675	51.5387
E212A/E213A	0.000799185	0.000913916	0.00085655	5.73656e-05	0.000303334	0.000153161	0.000228248	7.50863e-05	3.75272		6.16	9.65	122.95	115.478	129.097				74.7291	73.7908
	2-LTR circle copies:						Second strand transfer copies:						DNA conc. (ng/ml)			Average SST			Average SST/[DNA]
CypA KO	-APC	-APC	+Efavirenz	+APC	+APC	+Efavirenz	-APC	-APC	+Efavirenz	+APC	+APC	+Efavirenz	-APC	-APC	+Efavirenz	-APC	+APC	Ratio (-/+APC)	-APC	+APC	Ratio (-/+APC)
WT	1291.18	1018.29	4.21479	942.092	869.982	5.01503	99235	84157	9589	66660.6	61388.5	8148.75	127.688	118.451	121.3	91696	64024.6	0.698226	743.825	671.364	0.902584
E45A	443.81	320.242	3.16809	178.769	179.132	5.04108	145757	127168	38043	66032	74388.2	21621.5	119.005	109.017	107.41	136462	70210.1	0.514501	1195.64	665.211	0.556362
Q63A/Q67A	343.326	363.149	7.11696	156.917	117.216	3.93568	88819	87288	30364	57771.6	57411.4	19432.6	111.858	115.875	113.891	88053.5	57591.5	0.654051	773.666	447.219	0.578053
E180A	960.673	1061.08	4.66247	424.252	484.089	7.01439	207504	236305	18999	141409	162247	18087.8	130.603	113.979	118.032	221904	151828	0.684204	1831.02	1518.47	0.829298
E212A/E213A	362.159	353.895	6.90746	57.6153	56.4049	6.54807	181884	180990	21496	84455	82909.6	15018.5	103.74	117.001	107.749	181437	83682.3	0.46122	1650.09	553.925	0.335694
	2-LTR/SST ratio:										Amp copies with EFV								Std. Dev. SST/[DNA]
CypA KO	-APC	-APC	Average	Range/2	+APC	+APC	Average	Range/2	Ratio of Averages:		-APC	+APC	+APC	+APC	+Efavirenz				-APC	+APC
WT	0.0130114	0.0120999	0.0125556	0.00045573	0.0141327	0.0141717	0.0141522	1.95432e-05	0.887186		4.98	6.04	99.967	90.8245	91.553				33.3427	4.53815
E45A	0.00304486	0.00251826	0.00278156	0.000263304	0.00270731	0.00240806	0.00255769	0.000149623	1.08753		8.93	15.74	125.013	92.728	92.52				29.1476	137.008
Q63A/Q67A	0.00386546	0.00416036	0.00401291	0.000147448	0.00271616	0.00204168	0.00237892	0.000337242	1.68686		12.44	7.39	123.415	134.665	127.401				20.3713	20.8907
E180A	0.00462966	0.00449031	0.00455999	6.9675e-05	0.00300018	0.00298365	0.00299192	8.26591e-06	1.5241		9.73	35.56	114.417	90.086	94.1205				242.209	282.559
E212A/E213A	0.00199116	0.00195533	0.00197324	1.79128e-05	0.0006822	0.000680317	0.000681259	9.416e-07	2.89647		12.38	7.54	105.076	272.644	92.7145				103.179	249.831
2024-05-02	2-LTR circle copies:						Second strand transfer copies:						DNA conc. (ng/ml)			Average SST			Average SST/[DNA]
Hela	-APC	-APC	+Efavirenz	+APC	+APC	+Efavirenz	-APC	-APC	+Efavirenz	+APC	+APC	+Efavirenz	-APC	-APC	+Efavirenz	-APC	+APC	Ratio (-/+APC)	-APC	+APC	Ratio (-/+APC)
WT	584.4	751	6.24	130.4	130.3	7.51	59540	47100	3742	20960	19210	2727	538.244	877.573	561.539	53320	20085	0.376688	82.1449	78.5715	0.9565
E45A	540	823.7	7.08	11.48	11.22	4.01	174200	367700	14940	82130	58550	11110	451.283	331.433	423.467	270950	70340	0.259605	747.719	169.168	0.226246
Q63A/Q67A	340.6	295.9	8.42	18.95	15	9.66	80130	66470	15460	29150	44910	11790	517.594	466.923	375.283	73300	37030	0.505184	148.585	147.261	0.991086
E180A	721.8	135.7	7.9	7.85	22.41	8.65	293300	99990	13840	67640	106800	10750	517.401	460.108	446.536	196645	87220	0.44354	392.095	217.665	0.555133
E212A/E213A	354.2	286.9	6.64	9.22	13.87	6.33	444100	330300	17870	108900	182400	10780	445.331	421.139	358.524	387200	145650	0.376162	890.769	420.404	0.471957
	2-LTR/SST ratio:										Amp copies with EFV								Std. Dev. SST/[DNA]
Hela	-APC	-APC	Average	Range/2	+APC	+APC	Average	Range/2	Ratio of Averages:		-APC	+APC	+APC	+APC	+Efavirenz				-APC	+APC
WT	0.00981525	0.0159448	0.01288	0.00306477	0.00622137	0.00678293	0.00650215	0.000280776	1.98089		4.25	11.9	259.183	251.856	261.942				28.4741	2.2978
E45A	0.00309989	0.00224014	0.00267001	0.000429872	0.000139778	0.000191631	0.000165705	2.59263e-05	16.1131		5.58	9.25	433.198	393.623	285.548				361.708	20.4217
Q63A/Q67A	0.00425059	0.00445163	0.00435111	0.00010052	0.000650086	0.000334001	0.000492044	0.000158042	8.84294		5.23	9.58	268.397	241.565	266.829				6.22747	38.6526
E180A	0.00246096	0.00135714	0.00190905	0.000551913	0.000116056	0.000209831	0.000162944	4.68879e-05	11.716		7.67	3.63	337.478	454.658	353.214				174.776	17.237
E212A/E213A	0.000797568	0.000868604	0.000833086	3.55181e-05	8.46648e-05	7.60417e-05	8.03532e-05	4.31158e-06	10.3678		5.51	7.23	375.18	331.306	289.659				106.467	130.144
	2-LTR circle copies:						Second strand transfer copies:						DNA conc. (ng/ml)			Average SST			Average SST/[DNA]
CypA KO	-APC	-APC	+Efavirenz	+APC	+APC	+Efavirenz	-APC	-APC	+Efavirenz	+APC	+APC	+Efavirenz	-APC	-APC	+Efavirenz	-APC	+APC	Ratio (-/+APC)	-APC	+APC	Ratio (-/+APC)
WT	1461	1188	8.05	2346	2895	3.93	68790	51710	6450	117000	115700	6559	359.922	304.432	301.675	60250	116350	1.93112	180.491	306.305	1.69706
E45A	319.5	376.4	9.36	688.5	768.9	10.26	126700	127200	21110	185400	332600	56690	306.091	302.75	329.119	126950	259000	2.04017	417.04	854.017	2.04781
Q63A/Q67A	334.5	478	9.57	1103	1160	4.09	118600	306500	26050	118900	156800	48010	709.837	254.962	360.381	212550	137850	0.648553	684.61	512.882	0.749159
E180A	1368	991.9	8.16	2408	1897	9.86		230800	17210	456900	515900	32500	354.907	369.037	234.919	230800	486400	2.10745	312.706	1601.36	5.12098
E212A/E213A	601.3	583	7.4	48.17	61.56	10.59	952300	640700	54130	165500	225800	22080	346.671	331.53	227.256	796500	195650	0.245637	2339.77	690.826	0.295254
	2-LTR/SST ratio:										Amp copies with EFV								Std. Dev. SST/[DNA]
CypA KO	-APC	-APC	Average	Range/2	+APC	+APC	Average	Range/2	Ratio of Averages:		-APC	+APC	+APC	+APC	+Efavirenz				-APC	+APC
WT	0.0212386	0.0229743	0.0221064	0.000867864	0.0200513	0.0250216	0.0225364	0.00248516	0.980919		10.29	6.2	422.127	344.918	326.829				10.6336	29.1374
E45A	0.0025217	0.00295912	0.00274041	0.000218707	0.00371359	0.00231179	0.00301269	0.000700903	0.909623		12.84	18.52	447.745	257.041	242.089				3.10973	439.942
Q63A/Q67A	0.0028204	0.00155954	0.00218997	0.000630431	0.0092767	0.00739796	0.00833733	0.000939372	0.262671		13.81	17.25	248.3	286.702	288.788				517.53	34.0266
E180A		0.00429766	0.00429766	0	0.0052703	0.00367707	0.00447368	0.000796615	0.960653		18.87	22.75	278.626	330.094	229.925				312.706	38.4722
E212A/E213A	0.000631419	0.000909942	0.00077068	0.000139262	0.000291057	0.000272631	0.000281844	9.21338e-06	2.73442		16.02	11.84	291.003	277.761	301.844				407.217	122.103
2025-05-09	2-LTR circle copies:						Second strand transfer copies:						Average SST
Hela	-APC	-APC	+Efavirenz	+APC	+APC	+Efavirenz	-APC	-APC	+Efavirenz	+APC	+APC	+Efavirenz	-APC	+APC	Ratio (-/+APC)
WT	67.5517	51.2405	0.632473	9.85582	8.82824	1.40323	35080	30630	9680	16910	17220	9716	32855	17065	0.519403
E45A	143.765	136.805	0.67882	6.53923	6.42994	3.69163	248700	261300	75300	90930	103000	66660	255000	96965	0.380255
Q63A/Q67A	97.8639	119.865	0.782329	4.15869	4.33247	1.60028	67030	82050	6075	31360	29970	5040	74540	30665	0.41139
E180A	193.996	151.772	32.3829	6.61522	5.505	1.78963	261200	265200	66530	72250	113900	50550	263200	93075	0.353628
E212A/E213A	83.6604	73.1208	1.77798	4.03879	7.31729	1.93172	364900	302400	80660	118200	151400	57220	333650	134800	0.404016
T54A	56.823	61.1043	0.846974	4.21211	4.3951	2.3454	96530	92920	45270	47530	48550	32620	94725	48040	0.507152
A92E	117.175	95.6784	1.95926	9.49355	10.5183	2.07599	118600	99680	11220	31840	37580	7124	109140	34710	0.318032
	2-LTR/SST ratio:										Amp copies with EFV
Hela	-APC	-APC	Average	Range/2	+APC	+APC	Average	Range/2	Ratio of Averages:		-APC	+APC
WT	0.00192565	0.00167289	0.00179927	0.000126381	0.00058284	0.000512674	0.000547757	3.50829e-05	3.28479		19.4	39.05
E45A	0.000578065	0.000523556	0.00055081	2.72548e-05	7.1915e-05	6.24266e-05	6.71708e-05	4.74421e-06	8.20015		30.13	110
Q63A/Q67A	0.00146	0.00146088	0.00146044	4.40548e-07	0.000132611	0.00014456	0.000138586	5.97446e-06	10.5382		21.02	24.08
E180A	0.000742711	0.000572293	0.000657502	8.52094e-05	9.15601e-05	4.83318e-05	6.9946e-05	2.16142e-05	9.40014		161.2	38.47
E212A/E213A	0.000229269	0.000241802	0.000235535	6.26614e-06	3.41691e-05	4.83309e-05	4.125e-05	7.08089e-06	5.70995		48.32	23.44
T54A	0.000588657	0.000657601	0.000623129	3.44724e-05	8.862e-05	9.05273e-05	8.95736e-05	9.5363e-07	6.95661		17.57	22.38
A92E	0.000987982	0.000959856	0.000973919	1.40634e-05	0.000298164	0.000279891	0.000289027	9.13683e-06	3.36964		21.21	34.03
	2-LTR circle copies:						Second strand transfer copies:						Average SST
CypA KO	-APC	-APC	+Efavirenz	+APC	+APC	+Efavirenz	-APC	-APC	+Efavirenz	+APC	+APC	+Efavirenz	-APC	+APC	Ratio (-/+APC)
WT	217.071	234.965	1.36387	95.3345	93.7406	2.57011	54900	46380	11510	28830	28700	11000	50640	28765	0.568029
E45A	194.384	92.4356	0.996162	27.6331	38.6617	5.68423	172700	280900	119300	108300	127100	60600	226800	117700	0.518959
Q63A/Q67A	125.193	175.405	1.28567	59.7597	64.4673	4.61804	72920	97690	6342	28420	31650	5183	85305	30035	0.35209
E180A	481.462	500.377	1.18905	93.5372	150.936	3.76609	447100	511500	102000	169600	200700	55890	479300	185150	0.386293
E212A/E213A	98.4805	100.45	0.688774	12.2164	13.0965	23.8745	386500	341800	121100	132100	121400	55300	364150	126750	0.348071
T54A	396.442	417.378	1.32372	198.7	227.141	8.73566	147800	145400	61220	70250	102100	24640	146600	86175	0.587824
A92E	1103.26	964.695	1.43494	696.783	897.317	23.612	194300	158200	12040	96160	96960	9602	176250	96560	0.547858
	2-LTR/SST ratio:										Amp copies with EFV
CypA KO	-APC	-APC	Average	Range/2	+APC	+APC	Average	Range/2	Ratio of Averages:		-APC	+APC
WT	0.00395393	0.00506608	0.00451	0.000556075	0.00330678	0.00326622	0.0032865	2.02782e-05	1.37228		12.57	20.39
E45A	0.00112556	0.000329069	0.000727315	0.000398246	0.000255154	0.000304183	0.000279668	2.45148e-05	2.60063		123.8	23.03
Q63A/Q67A	0.00171685	0.00179553	0.00175619	3.93375e-05	0.00210273	0.00203688	0.00206981	3.29268e-05	0.848479		13.99	18.38
E180A	0.00107686	0.000978254	0.00102755	4.93009e-05	0.000551517	0.000752046	0.000651782	0.000100265	1.57653		25.84	38.46
E212A/E213A	0.000254801	0.000293886	0.000274343	1.95426e-05	9.24782e-05	0.000107879	0.000100178	7.70023e-06	2.73855		45.77	24.96
T54A	0.00268229	0.00287055	0.00277642	9.41337e-05	0.00282846	0.00222469	0.00252658	0.000301884	1.09888		16.54	14.23
A92E	0.00567811	0.00609795	0.00588803	0.000209918	0.00724608	0.00925451	0.00825029	0.00100421	0.713675		12.5	46.48
Summary Table	Fold inhibition by APC in Hela:						Fold inhibition by APC in CypA KO:
Virus:	Expt. 1	Expt. 2	Expt. 3	Expt. 4	Average	SE	Expt. 1	Expt. 2	Expt. 3	Expt. 4	Average	SE
WT	3.83906	2.18213	1.98089	3.28479	2.82172	0.443987	0.742277	0.887186	0.980919	1.37228	0.995665	0.134793
E45A	9.579	9.30924	16.1131	8.20015	10.8004	1.79586	0.974768	1.08753	0.909623	2.60063	1.39314	0.404172
Q63A/Q67A	4.87699	5.74731	8.84294	10.5382	7.50136	1.32244	1.36793	1.68686	0.262671	0.848479	1.04149	0.311834
E180A	7.2845	5.38065	11.716	9.40014	8.44533	1.3647	1.10584	1.5241	0.960653	1.57653	1.29178	0.152555
E212A/E213A	8	3.75272	10.3678	5.70995	6.95762	1.43015	1.77069	2.89647	2.73442	2.73855	2.53503	0.257558
	paired ratio T test
	p values vs. WT nuclear entry in :		p values of Hela vs. CypA KO
	Hela	CypA KO
WT			0.0163
E45A	0.0173	0.1755	0.0097
Q63A/Q67A	0.0357	0.788	0.0306
E180A	0.0206	0.1248	0.0053
E212A/E213A	0.0461	0.0029	0.0443

## Sheet: Fig. 2B,C
Fig.2B	CypA+	CypA-		CypA+	CypA-		CypA+	CypA-		CypA+	CypA-		CypA+	CypA-
Average	5.15625	4.73333		0.129032	3.45902		0.121212	1.07595		0.253968	2.66667		0.0322581	0.0149254
stdev	1.81587	1.96404		0.383422	2.16467		0.331434	1.2171		0.537865	1.77951		0.178127	0.122169
n(# of nuclei)	32	30		62	61		33	79		63	69		62	67
	WT			E45A			E180A			E212A-213A			Q63A-Q67A
	CypA+	CypA-		CypA+	CypA-		CypA+	CypA-		CypA+	CypA-		CypA+	CypA-
	4	6		1	9			1		0	4		1	1
	7	8		1	4			0		1	3		1	0
	4	7		2	2			1		1	2		0	0
	8	6		0	3			1		1	5		0	0
	4	7		0	4			1		2	4		0	0
	5	6		0	4			0		0	6		0	0
	4	5		0	0			1		0	3		0	0
	6	6		0	7			2		0	5		0	0
	5	2		0	0			0		0	4		0	0
	8	6		0	4			0		0	6		0	0
	1	1		0	0			0		0	3		0	0
	5	2		0	4			1		0	2		0	0
	4	1		0	3			0		0	1		0	0
	2	2		0	5			1		0	7		0	0
	8	4		0	2			0		0	3		0	0
	7	5		0	0			0		0	0		0	0
	4	6		0	9			1		0	5		0	0
	3	5		0	2			0		0	2		0	0
	6	7		0	3			1		0	4		0	0
	8	7		0	2			0		0	5		0	0
	7	5		0	6			1		0	1		0	0
	8	4		0	2			0		0	2		0	0
	4	3		0	3			0		0	5		0	0
	4	5		0	5			0		0	3		0	0
	6	5		0	6			0		0	0		0	0
	6	1		0	9			0		0	4		0	0
	3	5		0	2			0		0	6		0	0
	5	4		0	0			2		0	4		0	0
	5	5		0	0			1		0	3		0	0
	5	6		0	0			1		0	3		0	0
	4				2			0			0			0
	5							0			4			0
				0	3			0			4			0
				0	2			0			4			0
				0	4			0			3			0
				0	3			0			3
				0	5			0			2		0	0
				0	3			0					0	0
				1	5			0		1	1		0	0
				0	2			0		0	0		0	0
				0	5			1		0	0		0	0
				0	3			1		0	1		0	0
				0	4			1		1	0		0	0
				1	6			1		0	3		0	0
				1	3			2		0	1		0	0
				1	2			0		0	3		0	0
				0	5			0		0	1		0	0
				0	4			1		0	2		0	0
				0	3					0	2		0	0
				0	2		0	2		0	3		0	0
				0	3		0	3		0	3		0	0
				0	3		0	4		1	1		0	0
				0	4		0	1		2	3		0	0
				0	3		0	1		0	3		0	0
				0	4		0	4		1	1		0	0
				0	1		1	2		0	0		0	0
				0	4		1	2		0	5		0	0
				0	5		0	3		1	4		0	0
				0	3		0	0		0	1		0	0
				0	4		0	2		0	0		0	0
				0	3		0	2		1	2		0	0
				0	8		0	0		0	1		0	0
				0			0	1		0	5		0	0
				0			0	2		0	1		0	0
							0	5		0	3		0	0
							0	1		0	3		0	0
							1	0		1	4		0	0
							0	3		2	1		0	0
							0	4		0	1
							0	1		0	0
							0	2		0
							0	1
							0	2
							0	3
							1	4
							0	2
							0	0
							0	1
							0	3
							0	1
							0
							0
Fig.2C	WT	P90A		P90	P90A		P90	P90A		P90	P90A		P90	P90A
Average	7.64706	3.85333		0.078125	0.935484		1.06977	2.18367		0.571429	2.56716		0.157143	0.0454545
stdev	2.81875	3.46291		0.369671	1.08448		1.12502	1.856		1.11719	1.52974		0.366563	0.209895
n(# of nuclei)	85	75		64	62		86	49		77	67		70	66
	WT			E45A			E180A			E212A-213A			Q63A-Q67A
	WT	P90A		P90	P90A		P90	P90A		P90	P90A		P90	P90A
	4	3		0	1		2	5		0	3		0	0
	7	2		0	1		0	3		0	3		0	0
	3	3		0	4		1	0		1	1		1	0
	5	5		0	0		0	6		0	4		0	0
	6	5		0	1		2	2		0	3		0	0
	5	3		0	1		3	0		0	5		1	0
	4	0		0	2		1	2		6	2		0	0
	5	2		0	0		1	4		0	4		1	0
	3	0		0	0		1	4		0	1		0	0
	3	2		0	0		0	4		0	2		0	0
	6	1		0	1		0	2		2	2		0	0
	10	1		0	0		0	5		0	1		0	0
	10	2		0	2		2	5		1	2		0	0
	9	2		0	0		0	2		0	0		0	0
	7	4		0	1		0	5		0	4		1	0
	3	3		2	2		1	3		0	2		0	0
	9	4		1	3		0	6		0	3		1	0
	6	0		0	2		2	1		0	2		0	0
	12	6		0	2		0	3		0	3		1	0
	9	2		0	1		1	3		3	1		0	0
	3	7		0	2		0	2		1	4		0	0
	10	1		0	1		0	3		1	5		0	0
	8	1		0	3		1	6		2	3		0	0
	9	0		0	0		0	1		1	4		0	0
	6	1		0	0		1	3		1	3		0	0
	10	3		0	1		0	2		0	4		0	0
	8	7		2	1		1	0		0	3		0	0
	13	4		0	0		1	2		0	5		0	0
	4	2		0	1		1	2		0	3		0	0
	4	3		0	0		0	0		1	1		0	0
	6	2		0			1	1		0	1		0	0
	8	4		0			2	2		2	4		0	0
	9	2		0			1	1		0	2		0	0
	6	0		0			1	4		0	2		0	0
	4	0					3	0		1	3		0	0
	6	1		0	0		1	0		0			0	0
	8	2		0	5		3	1		0			0
	9	1		0	2		2	0		0			0
	2	0		0	2		0	2
	6	0		0	2		1	0		0	4		1	0
	10	0		0	0		0	0		0	4		1	0
	5	0		0	0		0	4		0	3		0	0
	5	0		0	2		1	0		0	2		0	0
	6	2		0	0		0	3		0	1		0	0
	6	0		0	0		3	1		0	3		0	0
	8	3		0	0		2	1		4	3		0	0
	7	2		0	2		1	0		2	3		0	1
	3	0		0	0		1	1		0	6		0	0
	5	4		0	0		0	0		0	1		0	0
				0	0		5			2	3		0	0
	8	6		0	0		1			0	0		0	0
	8	5		0	0		3			0	3		0	0
	6	9		0	1		3			0	6		0	0
	7	6		0	0		2			1	7		0	0
	10	10		0	1		1			3	4		1	1
	15	7		0	0		2			1	3		0	0
	11	0		0	1		0			0	2		0	0
	9	8		0	0		0			0	2		0	0
	11	15		0	1		1			0	2		0	0
	12	8		0	1		0			0	0		1	0
	8	12		0	1		1			0	2		0	0
	7	3		0	0		0			0	3		0	0
	7	9		0	0		1			4	0		0	0
	11	8		0	1		0			0	2		0	1
	9	7		0	2		0			1	0		0	0
	7	8			0		0			0	2		0	0
	6	6			1		1			1	2		0	0
	9	8					0			0	2		1	0
	8	7					0			0	0		0	0
	12	1					0			1	1		0
	12	8					0			0	1		0
	11	10					1			0
	9	6					1			0
	10	12					1			0
	13	3					3			0
	11	5					3			0
	10						1			0
	8						3			1
	8						3
	9						1
	6						1
	6						4
	7						0
	5						2
	11						2
	13						0
							2
							1
							4
							0
							0
							1
							1
							0
							2
							0
							1
							0

## Sheet: Fig.3
Virus	[CypA], mM	Breakage Frequency		# of cores analyzed	Statistical Analysis	p-value	significance		p-value	significance
		(% of total)	(SEM)
	0	13.9	1.43667	36
Wild type	5	24	2.51	25	0 vs 5 uM	0.0014	**	5 vs 15	0.4183	ns
	15	26.9	2.51421	26	0 vs 15	0.0001	***	5 vs 40	0.0817	ns
	40	30	2.26209	30	0 vs 40	2.05385e-07	***	15 vs 40	0.3636	ns
P90A	0	21.4	2.17	28	WT vs P90A 0	0.0047	**
	5	21.4	2.17	28	WT vs P90A 5	0.4179	ns
E45A	0	41	1.8687	39	E45A 0 vs 5	0.0002	***
	5	53.3	2.48301	30	E45A 0 vs 15	0	***
	15	90	1.40092	31	E45A 5 vs 15	0	***
E45A/R132T	0	21.2	1.84	33
	5	26.7	2.18176	30	45/132 0 vs 5	0.0602	ns
Q63A/Q67A	0	40	2.09598	35
	5	70.4	2.501	27	63/67A 0 vs 5	1.51257e-12	***
Q63A/Q67E	0	21.2	1.86089	33
	5	30.3	2.08371	33	63/67E 0 vs 5	0.0018	**
A92E	0	29.6	2.5	27
	5	46.4	2.65	28	A92E 0 vs 5	0.0024	**
A92E/A105T	0	19.2	2.15	26
	5	21.4	2.19	28	92/105 0 vs 5	0.4841	ns

## Sheet: Fig.4
[CypA]/µM	WT signal	WT signal	WT signal	WT signal	WT signal	WT signal	E45A signal	E45A signal	E45A signal	E45A signal	E45A signal	A92E signal	A92E signal	A92E signal
2	1.01	0.9625	0.984	0.98	1.03	0.9675	0.995	0.996	0.972	0.982	0.978	0.975	0.9625	1.01
20	5.05	5.6	5.08	4.075	5.16	4.56	6.72	5.46	4.64	4.26	4.8	4.825	4.275	5.125
50	7.3125	8.1875	6.85	6.15	7.9	6.4	7.85	8	7.05	6.25	8.55	7.3125	7.58333	7.375
75	9.565	9.38	8.55	7.95	9.2825	7.122	6.526	9.602	7.88	7.0325	8.626	9.75	7.4025	9.25333
100	8.625	8.75	11.7	9.5	10.5	7.9		11.2	8.3	10	9.9	10.5	9.375	9.75
150	8.0625	8.25	10.2	10.5	10.5	8.25	6.45	12.75	10.05	13.05	9.3	14.0625	11.25	11.4375

## Sheet: Fig.5
Experiment on 2/24/25
Hela cells			no APC				APC-treated			Fold inhib. by APC
Virus	Dilution factor	[p24], ng/ml	GFP+	GFP+	Avg.	Infectivity	GFP+	GFP+	Avg.			Ave. Infectivity	SE
WT	3000	9859.95	10.5	9.6	10.05	2446.26	5	4.6	4.8	2.09375		2803.26	214.782
E45A	10	454.084	10.8	11.6	11.2	197.32	0.9	0.9	0.9	12.4444		241.659	82.6232
E45A/R132T	30	478.679	25.6	26.6	26.1	1308.6	23.3	23.6	23.45	1.11301		1136.46	119.223
E45A/A105T	15	614.791	27	27	27	527.008	11.5	12.2	11.85	2.27848		474.308	77.3153
T54A	20	1680.86	15.6	17.4	16.5	157.063	1.2	1.1	1.15	14.3478		148.337	23.6259
T54A/A105T	40	466.409	20.7	22.5	21.6	1481.96	11.4	11.2	11.3	1.9115		1669.49	145.237
T54A/R132T	1500	10413.7	6.6	6.2	6.4	737.487	3.4	2.4	2.9	2.2069		677.951	59.5368
A92E	120	4066.34	13.4	15.7	14.55	343.503	2.1	2.4	2.25	6.46667		406.065	44.0463
A92E/A105T	400	8452.29	40.2	40.9	40.55	1535.21	24.2	29.4	26.8	1.51306		1280.92	144.852
A92E/R132T	400	7030.34	49	51.3	50.15	2282.68	45.2	46.2	45.7	1.09737		1851.78	220.579
Experiment on 3/7/25
Hela cells			no APC				APC-treated			Fold inhib. by APC
Virus	Dilution factor	[p24], ng/ml	GFP+	GFP+	Avg.	Infectivity	GFP+	GFP+	Avg.
WT	3000	9859.95	12.9	13.3	13.1	3188.66	5	4.6	4.8	2.72917
E45A	10	454.084	7.2	7.1	7.15	125.968	0.9	0.9	0.9	7.94444
E45A/R132T	30	478.679	17.4	18.8	18.1	907.498	23.3	23.6	23.45	0.771855
E45A/A105T	15	614.791	16.4	16.6	16.5	322.061	11.5	12.2	11.85	1.39241
T54A	20	1680.86	10.1	11.7	10.9	103.756	1.2	1.1	1.15	9.47826
T54A/A105T	40	466.409	22	23.8	22.9	1571.15	11.4	11.2	11.3	2.02655
T54A/R132T	1500	10413.7	5	4.7	4.85	558.877	3.4	2.4	2.9	1.67241
A92E	120	4066.34	16.2	16.3	16.25	383.637	2.1	2.4	2.25	7.22222
A92E/A105T	400	8452.29	26.9	27.7	27.3	1033.57	24.2	29.4	26.8	1.01866
A92E/R132T	400	7030.34	36.3	32	34.15	1554.41	45.2	46.2	45.7	0.747265
Experiment on 3/11/25
Hela cells			no APC				APC-treated			Fold inhib. by APC	Avg fold inhib by APC	SE	p value
Virus	Dilution factor	[p24], ng/ml	GFP+	GFP+	Avg.	Infectivity	GFP+	GFP+	Avg.
Virus	Dilution factor	[p24], ng/ml	GFP+	GFP+	Avg.	Infectivity	GFP+	GFP+	Avg.				vs. WT	vs. orig. mutant
WT	3000	9859.95	11.2	11.6	11.4	2774.86	7.9	7.4	7.65	1.4902	2.10437	0.357699
E45A	10	454.084	22.1	23.5	22.8	401.688	1.2	1.3	1.25	18.24	12.8763	2.9799	0.05
E45A/R132T	30	478.679	22.9	24.7	23.8	1193.28	24.3	24.8	24.55	0.96945	0.951437	0.0988929	0.0912	0.00534
E45A/A105T	15	614.791	29.2	29.6	29.4	573.854	15.7	15.9	15.8	1.86076	1.84388	0.255927	0.7046	0.0096
T54A	20	1680.86	18.9	19.8	19.35	184.192	3.1	2.9	3	6.45	10.092	2.30047	0.0165
T54A/A105T	40	466.409	27.9	29.1	28.5	1955.37	23.1	20.6	21.85	1.30435	1.74747	0.224035	0.1081	0.0075
T54A/R132T	1500	10413.7	6.4	6.4	6.4	737.487	4.3	3.2	3.75	1.70667	1.86199	0.172735	0.665	0.0097
A92E	120	4066.34	19.9	21.7	20.8	491.056	5.6	6.4	6	3.46667	5.71852	1.14686	0.0069
A92E/A105T	400	8452.29	33.1	34.2	33.65	1273.97	32.1	34.2	33.15	1.01508	1.18227	0.1654	0.1169	0.019
A92E/R132T	400	7030.34	39.5	36	37.75	1718.27	39.7	40.7	40.2	0.939055	0.927898	0.101222	0.0871	0.0233

## Sheet: p24 vs. RT activity
Experiment 1						Experiment 2
Virus	[p24}, ng/ml	RT activity, cpm 3H	p24/RT ratio	norm to WT		Virus	[p24}, ng/ml	RT activity, cpm 3H	p24/RT ratio	norm to WT
WT	5137	3899	0.759	1		WT	4486.78	9692.5	0.462912	0.99981
E45A	197	148	0.75	0.99		E45A	245.234	749.5	0.327197	0.706689
E45A/R132T	328	234	0.713	0.94		E45A/R132T	293.157	912	0.321444	0.694264
E45A/A105T	355	271	0.763	1		E45A/A105T	397.98	884.5	0.449949	0.971812
T54A	1058	1371	1.295	1.71		T54A	785.254	2927	0.268279	0.579437
T54A/A105T	201	439	2.189	2.88		T54A/A105T	296.163	1186.5	0.249611	0.539116
T54A/R132T	2219	3307	1.49	1.96		T54A/R132T	5238.62	6550	0.79979	1.72741
A92E	1481	2509	1.694	2.23		A92E	2731.06	5162	0.529071	1.1427
A92E/A105T	2406	4148	1.724	2.27		A92E/A105T	4953.76	9128.5	0.54267	1.17207
A92E/R132T	2939	3459	1.177	1.55		A92E/R132T	4468.71	7620	0.586445	1.26662

## Sheet: S4 Fig data
	SupT1 cells						CEM-SS						H9						Jurkat						MT-4
Experiment 1	-CsA			+CsA			-CsA			+CsA			-CsA			+CsA			-CsA			+CsA			-CsA			+CsA
Virus	%GFP+	%GFP+	Avg.	%GFP+	%GFP+	Avg.	%GFP+	%GFP+	Avg.	%GFP+	%GFP+	Avg.	%GFP+	%GFP+	Avg.	%GFP+	%GFP+	Avg.	%GFP+	%GFP+	Avg.	%GFP+	%GFP+	Avg.	%GFP+	%GFP+	Avg.	%GFP+	%GFP+	Avg.
WT	22.7	22.2	22.45	12.7	13.2	12.95	30	29.1	29.55	20.3	20.2	20.25	3.6	3.6	3.6	2.5	2.2	2.35	18.7	19.3	19	7.6	7.6	7.6	46.2	47.5	46.85	33.2	31.3	32.25
E45A	1.8	1.5	1.65	1.6	1.9	1.75	2.9	2.6	2.75	2.5	2.8	2.65	0.79	0.46	0.625	2	2.1	2.05	1.4	1.5	1.45	0.41	0.44	0.425	3.1	2.9	3	1.1	1.2	1.15
E45A/R132T	2.7	3.5	3.1	1.3	1.3	1.3	6.6	6.4	6.5	2.6	2.5	2.55	0.67	0.85	0.76	0.43	0.47	0.45	1.1	1.4	1.25	1.1	1.1	1.1	2.4	2.5	2.45	2.5	2.9	2.7
Q63A/Q67A	3.9	4	3.95	2.7	2.5	2.6	4.8	5	4.9	2.9	3	2.95	1.87	1.84	1.855	1.7	2	1.85	1.8	1.6	1.7	0.66	0.59	0.625	2.6	2.9	2.75	3.5	3.9	3.7
Q63A/Q67E	3.5	3.4	3.45	2.6	2.3	2.45	4.8	4.2	4.5	4.6	4.4	4.5	0.45	0.48	0.465	0.56	0.47	0.515	3	3.2	3.1	2.7	2.7	2.7	8.8	8.8	8.8	8.6	7.9	8.25
E212A/E213A	3.6	3.9	3.75	2.3	2	2.15	5.7	5.9	5.8	3.2	3.4	3.3	0.79	0.66	0.725	0.59	0.65	0.62	4.1	3.9	4	1.1	1.4	1.25	6	6.7	6.35	1.4	1.4	1.4
E180A	12.7	11.1	11.9	12.4	11.9	12.15	12.8	12.9	12.85	22.4	23	22.7	1.1	0.86	0.98	4.1	4.1	4.1	11.9	11.9	11.9	6.6	7.1	6.85	21.6	20.5	21.05	40.6	38.7	39.65
T54A	12.4	11.6	12	11.3	12.3	11.8	9.2	10.2	9.7	21.5	21.4	21.45	1.1	0.91	1.005	3	3.3	3.15	13.2	13.5	13.35	8.1	7.7	7.9	41.8	43.4	42.6	33.4	33.6	33.5
T54A/A105T	3.4	3.7	3.55	1.2	1.2	1.2	7.7	7.6	7.65	2.2	2.4	2.3	1.1	0.84	0.97	0.32	0.3	0.31	1.7	1.7	1.7	0.41	0.5	0.455	4.7	4.7	4.7	4.2	4.3	4.25
A92E	1.2	1.2	1.2	1.2	1.3	1.25	1.5	1.6	1.55	2.7	2.6	2.65	0.11	0.08	0.095	1.1	1.1	1.1	1.9	1.9	1.9	1.3	1.25	1.275	9.3	9.4	9.35	8.2	7.9	8.05
A92E/A105T	4.7	4.5	4.6	0.83	0.82	0.825	7.6	7.8	7.7	2	2.3	2.15	0.8	0.53	0.665	0.33	0.35	0.34	1.5	1.1	1.3	0.31	0.32	0.315	12.5	11.2	11.85	4.4	5.4	4.9
Experiment 2	-CsA			+CsA			-CsA			+CsA			-CsA			+CsA			-CsA			+CsA			-CsA			+CsA
Virus	%GFP+	%GFP+	Avg.	%GFP+	%GFP+	Avg.	%GFP+	%GFP+	Avg.	%GFP+	%GFP+	Avg.	%GFP+	%GFP+	Avg.	%GFP+	%GFP+	Avg.	%GFP+	%GFP+	Avg.	%GFP+	%GFP+	Avg.	%GFP+	%GFP+	Avg.	%GFP+	%GFP+	Avg.
WT	2.8	3.1	2.95	0.91	0.82	0.865	5.8	5.5	5.65	2.9	2.9	2.9	2.4	2.5	2.45	1.6	1.5	1.55	1.9	1.7	1.8	0.6	0.49	0.545	7.8	8.2	8	3.8	3.7	3.75
E45A	1.7	1.7	1.7	1.4	1.4	1.4	3.5	2.8	3.15	1.7	2	1.85	1.4	1.3	1.35	3.2	3.6	3.4	1.1	1	1.05	0.47	0.39	0.43	2.8	3.2	3	0.54	0.64	0.59
E45A/R132T	1.5	1.3	1.4	0.34	0.36	0.35	2.6	2.5	2.55	0.75	0.67	0.71	1	0.76	0.88	0.34	0.3	0.32	0.29	0.27	0.28	0.16	0.19	0.175	1.8	2	1.9	1.6	2	1.8
Q63A/Q67A	1.6	1.5	1.55	0.85	0.71	0.78	2.6	2.5	2.55	1.1	1.3	1.2	3.1	2.7	2.9	1.94	1.64	1.79	0.25	0.27	0.26	0.13	0.18	0.155	2.2	1.6	1.9	1.1	1.2	1.15
Q63A/Q67E	1.5	1.5	1.5	0.68	0.9	0.79	2.6	2.5	2.55	1.9	2	1.95	0.44	0.51	0.475	0.49	0.38	0.435	0.87	0.81	0.84	0.65	0.5	0.575	4.2	4.2	4.2	3.1	2.7	2.9
E212A/E213A	2.7	2.6	2.65	0.86	0.81	0.835	2.4	2.3	2.35	1	1	1	0.99	0.92	0.955	0.26	0.34	0.3	1.9	1.7	1.8	0.28	0.2	0.24	4.4	4.4	4.4	0.4	0.4	0.4
E180A	3.6	3.6	3.6	3.6	3.2	3.4	5	5	5	7.4	7.6	7.5	1.73	1.63	1.68	4	3.7	3.85	3.4	3.5	3.45	1.4	1.3	1.35	10.9	10.5	10.7	17.1	18.2	17.65
T54A	3.5	3.7	3.6	3.5	3.4	3.45	5.2	4.7	4.95	8.4	8.6	8.5	1.7	1.1	1.4	4.1	3.6	3.85	4	4.1	4.05	2.4	2.6	2.5	24.8	24.7	24.75	13.3	13.4	13.35
T54A/A105T	1.7	2	1.85	0.56	0.51	0.535	2.8	3.4	3.1	0.9	1	0.95	1.4	1.2	1.3	0.33	0.46	0.395	0.43	0.6	0.515	0.27	0.24	0.255	2.5	2.4	2.45	1.7	1.5	1.6
A92E	2.2	1.9	2.05	1.8	2.2	2	0.7	0.75	0.725	0.74	0.94	0.84	0.19	0.08	0.135	1.3	1.4	1.35	0.6	0.7	0.65	0.56	0.63	0.595	5.6	5.9	5.75	3	3.2	3.1
A92E/A105T	1.4	1.6	1.5	0.28	0.22	0.25	2.7	2.7	2.7	0.55	0.56	0.555	0.73	0.65	0.69	0.3	0.15	0.225	0.38	0.4	0.39	0.25	0.25	0.25	5.4	4.7	5.05	2.2	2	2.1
Summary of 2 expts:	+/- CsA infection ratios
SupT1	Expt. 1	Expt. 2		CEM-SS	Expt. 1	Expt. 2		H9	Expt. 1	Expt. 2		Jurkat	Expt. 1	Expt. 2		MT-4	Expt. 1	Expt. 2
WT	0.576837	0.29322		WT	0.685279	0.513274		WT	0.652778	0.632653		WT	0.4	0.302778		WT	0.688367	0.46875
E45A	1.06061	0.823529		E45A	0.963636	0.587302		E45A	3.28	2.51852		E45A	0.293103	0.409524		E45A	0.383333	0.196667
E45A/R132T	0.419355	0.25		E45A/R132T	0.392308	0.278431		E45A/R132T	0.592105	0.363636		E45A/R132T	0.88	0.625		E45A/R132T	1.10204	0.947368
Q63A/Q67A	0.658228	0.503226		Q63A/Q67A	0.602041	0.470588		Q63A/Q67A	0.997305	0.617241		Q63A/Q67A	0.367647	0.596154		Q63A/Q67A	1.34545	0.605263
Q63A/Q67E	0.710145	0.526667		Q63A/Q67E	1	0.764706		Q63A/Q67E	1.10753	0.915789		Q63A/Q67E	0.870968	0.684524		Q63A/Q67E	0.9375	0.690476
E212A/E213A	0.573333	0.315094		E212A/E213A	0.568966	0.425532		E212A/E213A	0.855172	0.314136		E212A/E213A	0.3125	0.133333		E212A/E213A	0.220472	0.0909091
E180A	1.02101	0.944444		E180A	1.76654	1.5		E180A	4.18367	2.29167		E180A	0.57563	0.391304		E180A	1.88361	1.64953
T54A	0.983333	0.958333		T54A	2.21134	1.71717		T54A	3.13433	2.75		T54A	0.59176	0.617284		T54A	0.786385	0.539394
T54A/A105T	0.338028	0.289189		T54A/A105T	0.300654	0.306452		T54A/A105T	0.319588	0.303846		T54A/A105T	0.267647	0.495146		T54A/A105T	0.904255	0.653061
A92E	1.04167	0.97561		A92E	1.70968	1.15862		A92E	11.5789	10		A92E	0.671053	0.915385		A92E	0.860963	0.53913
A92E/A105T	0.179348	0.166667		A92E/A105T	0.279221	0.205556		A92E/A105T	0.511278	0.326087		A92E/A105T	0.242308	0.641026		A92E/A105T	0.413502	0.415842
